# Supplementary material for: Model-based analysis of the incidence trends and transmission dynamics of COVID-19 associated with the Omicron variant in representative cities in China
Source: BMC Public Health. 2023 Dec 2;23:2400. doi: 10.1186/s12889-023-17327-7 (PMC10693062; doi:10.1186/s12889-023-17327-7)
Supplement: Supplementary file 2 — Additional file 2. [file 12889_2023_17327_MOESM2_ESM.xlsx]

## Sheet: Shanghai
Date	Cases
2022-03-01	2
2022-03-02	8
2022-03-03	16
2022-03-04	19
2022-03-05	28
2022-03-06	48
2022-03-07	55
2022-03-08	65
2022-03-09	80
2022-03-10	75
2022-03-11	83
2022-03-12	65
2022-03-13	167
2022-03-14	139
2022-03-15	202
2022-03-16	157
2022-03-17	260
2022-03-18	374
2022-03-19	503
2022-03-20	758
2022-03-21	896
2022-03-22	981
2022-03-23	983
2022-03-24	1609
2022-03-25	2264
2022-03-26	2676
2022-03-27	3483
2022-03-28	4456
2022-03-29	5964
2022-03-30	5637
2022-03-31	4482
2022-04-01	6309
2022-04-02	8153
2022-04-03	8935
2022-04-04	13350
2022-04-05	17037
2022-04-06	19967
2022-04-07	20899
2022-04-08	23204
2022-04-09	24752
2022-04-10	26040
2022-04-11	23069
2022-04-12	26307
2022-04-13	27605
2022-04-14	22765
2022-04-15	22591
2022-04-16	23643
2022-04-17	21395
2022-04-18	19442
2022-04-19	18368
2022-04-20	18036
2022-04-21	17486
2022-04-22	22250
2022-04-23	20517
2022-04-24	18609
2022-04-25	16012
2022-04-26	12309
2022-04-27	9764
2022-04-28	9970
2022-04-29	9196
2022-04-30	7189

## Sheet: Chengdu
Date	Cases
2022-08-22	3
2022-08-23	15
2022-08-24	15
2022-08-25	11
2022-08-26	38
2022-08-27	63
2022-08-28	158
2022-08-29	203
2022-08-30	190
2022-08-31	157
2022-09-01	150
2022-09-02	155
2022-09-03	124
2022-09-04	140
2022-09-05	90
2022-09-06	121
2022-09-07	116
2022-09-08	71
2022-09-09	75
2022-09-10	90
2022-09-11	41

## Sheet: Sanya
Date	Cases
2022-08-01	1
2022-08-02	13
2022-08-03	21
2022-08-04	145
2022-08-05	257
2022-08-06	390
2022-08-07	383
2022-08-08	336
2022-08-09	400
2022-08-10	1248
2022-08-11	1038
2022-08-12	1227
2022-08-13	1085
2022-08-14	769
2022-08-15	782
2022-08-16	1170
2022-08-17	1229
2022-08-18	993
2022-08-19	790
2022-08-20	692
2022-08-21	472
2022-08-22	502
2022-08-23	327
2022-08-24	317
2022-08-25	307
2022-08-26	252
2022-08-27	98
2022-08-28	90
2022-08-29	47
2022-08-30	29
2022-08-31	54
2022-09-01	81
2022-09-02	29
2022-09-03	29

## Sheet: Beihai
Date	Cases
2022-07-12	1
2022-07-13	24
2022-07-14	161
2022-07-15	32
2022-07-16	238
2022-07-17	79
2022-07-18	189
2022-07-19	271
2022-07-20	144
2022-07-21	143
2022-07-22	192
2022-07-23	334
2022-07-24	223
2022-07-25	388
2022-07-26	247
2022-07-27	144
2022-07-28	114
2022-07-29	88
2022-07-30	88
2022-07-31	37
2022-08-01	19
2022-08-02	17
2022-08-03	13
2022-08-04	7
